# Supplementary material for: Biocompatibility and Oxidative Stress Profiling of Laccase-Catalyzed Conversion Products of Biomass-Derived Phenolics
Source: Toxics. 2026 Jun 24;14(7):550. doi: 10.3390/toxics14070550 (PMC13418121; doi:10.3390/toxics14070550)
Supplement: Supplementary file 1 [file toxics-14-00550-s001.zip]

Archive with 1 entries (1 files):
- toxics-4357952-supplementary.pdf
